# Supplementary material for: Catabolism of Nucleic Acids by a Cystic Fibrosis Pseudomonas aeruginosa Isolate: An Adaptive Pathway to Cystic Fibrosis Sputum Environment
Source: Front Microbiol. 2019 May 31;10:1199. doi: 10.3389/fmicb.2019.01199 (PMC6555301; doi:10.3389/fmicb.2019.01199)
Supplement: Supplementary file 1 [file Table_1.XLSX]

## Sheet: Sheet1
Gene Identification	Gene Identification	Gene Name	Product Description	PAO1 RNA Expression	PAO1 Protein Expression	PASS4 RNA Expression	PASS4 Protein Expression
NODE_1_l_76357_c_30.604084_40	contig_1:39219-39476 bp		hypothetical protein			-1.47393
NODE_10_l_90059_c_29.413296_1	contig_10:50-388 bp		Cytochrome c oxidase subunit CcoN			1.60145
NODE_10_l_90059_c_29.413296_15	AOA76_RS02875		amino acid transporter LysE			-2.6009
NODE_10_l_90059_c_29.413296_17	contig_10:17523-17642 bp		hypothetical protein			-2.6009
NODE_10_l_90059_c_29.413296_4	contig_10:1158-1262 bp		hypothetical protein			1.74076
NODE_10_l_90059_c_29.413296_82	contig_10:89142-89414 bp		hypothetical protein			1.18057
NODE_110_l_390730_c_27.539293_129	contig_110:134714-134950 bp		Choline dehydrogenase			-2
NODE_110_l_390730_c_27.539293_35	AOA76_RS21795		hypothetical protein			-2.51326
NODE_111_l_5311_c_30.024855_4	contig_111:4405-5301 bp		Dipeptide-binding ABC transporter, periplasmic substrate-binding component			-1.24793
NODE_12_l_190591_c_33.602451_13	contig_12:11811-12212		hypothetical protein			-2.08342
NODE_126_l_49384_c_27.895168_23	contig_126:32433-32681 bp		hypothetical protein			-1.58496
NODE_126_l_49384_c_27.895168_36	contig_126:45450-45761 bp		Phenazine biosynthesis protein PhzE @ 2-Amino-2-deoxy-isochorismate synthase (EC 4.1.3.-) # TrpAa/TrpAb-PhzE type			2.4245	2.71509
NODE_127_l_3117_c_57.670837_1	AOA76_RS22440		sporulation protein				2.20117
NODE_132_l_20818_c_19.039486_7	contig_126:45450-45761 bp		Putative oxidoreductase in 4-hydroxyproline catabolic gene cluster			-1.58496
NODE_132_l_20818_c_19.039486_8	AOA76_RS22510		(2Fe-2S)-binding protein			-3
NODE_134_l_315323_c_24.425503_1	contig_134:104-493		Transcriptional regulator containing an amidase domain and an AraC-type DNA-binding HTH domain			-1.32193
NODE_134_l_315323_c_24.425503_15	contig_134:13418-13606 bp		hypothetical protein			1.90689
NODE_137_l_396916_c_27.314190_121	contig_137:117485-118102 bp		Cytochrome B561			-1
NODE_137_l_396916_c_27.314190_239	AOA76_RS25295		hypothetical protein			-1.34395
NODE_137_l_396916_c_27.314190_240	AOA76_RS25300		hypothetical protein			-1.34395
NODE_137_l_396916_c_27.314190_241	AOA76_RS25305		hypothetical protein			-1.34395
NODE_137_l_396916_c_27.314190_242	AOA76_RS25310		hypothetical protein			-1.34395
NODE_137_l_396916_c_27.314190_243	AOA76_RS25315		hypothetical protein			-1.34395
NODE_137_l_396916_c_27.314190_244	AOA76_RS25320		hypothetical protein			-1.34395
NODE_137_l_396916_c_27.314190_245	AOA76_RS25325		hypothetical protein			-1.34395
NODE_137_l_396916_c_27.314190_246	contig_137:249209-249322 bp		hypothetical protein			-1.34395
NODE_137_l_396916_c_27.314190_247	AOA76_RS25330		genomic island protein			-1.34395
NODE_137_l_396916_c_27.314190_248	AOA76_RS25335		hypothetical protein			-1.08746
NODE_137_l_396916_c_27.314190_249	AOA76_RS25340		hypothetical protein			-1.08746
NODE_137_l_396916_c_27.314190_250	AOA76_RS25345		hypothetical protein			-1.08746
NODE_137_l_396916_c_27.314190_251	AOA76_RS25350		hypothetical protein			-1.08746
NODE_137_l_396916_c_27.314190_252	AOA76_RS25355		hypothetical protein			-1.08746
NODE_137_l_396916_c_27.314190_253	AOA76_RS25360		hypothetical protein			-1.08746
NODE_137_l_396916_c_27.314190_254	AOA76_RS25365		hypothetical protein			-1.08746
NODE_137_l_396916_c_27.314190_255	AOA76_RS25370		hypothetical protein			-1.08746
NODE_137_l_396916_c_27.314190_256	AOA76_RS25375		hypothetical protein			-1.08746
NODE_137_l_396916_c_27.314190_279	AOA76_RS25495		recombinase RdgC			-2.58496
NODE_137_l_396916_c_27.314190_280	AOA76_RS25500		nucleoid-associated protein			-1.22239
NODE_137_l_396916_c_27.314190_286	contig_137:275410-276273 bp		hypothetical protein			-1
NODE_137_l_396916_c_27.314190_287	AOA76_RS25540		hypothetical protein			-1
NODE_137_l_396916_c_27.314190_288	AOA76_RS25545		hypothetical protein			-1
NODE_137_l_396916_c_27.314190_289	AOA76_RS25550		hypothetical protein			-1
NODE_137_l_396916_c_27.314190_290	contig_137:277463-277756 bp		hypothetical protein			-1.73697
NODE_137_l_396916_c_27.314190_291	AOA76_RS25560		hypothetical protein			-1.73697
NODE_140_l_213858_c_28.889273_109	contig_140:118949-119095 bp		hypothetical protein			2.08529
NODE_140_l_213858_c_28.889273_144	AOA76_RS26780		hypothetical protein			-2.19509
NODE_15_l_19496_c_23.568270_1	contig_15:152-280 bp		hypothetical protein			-1
NODE_172_l_59545_c_25.833738_42	contig_172:45491-45607 bp		hypothetical protein			-1.39232
NODE_172_l_59545_c_25.833738_43	contig_172:46560-46640 bp		hypothetical protein			-1.22239
NODE_172_l_59545_c_25.833738_56	AOA76_RS27685	pqqA	coenzyme PQQ synthesis protein A			2.52838
NODE_172_l_59545_c_25.833738_8	contig_172:9378-9542 bp		hypothetical protein			1.15528
NODE_179_l_3453_c_25.139009_3	contig_179:3171-3461 bp		chemotactic transducer			-1.22239
NODE_19_l_65327_c_29.462229_24	AOA76_RS04720		hypothetical protein			2.24793
NODE_20_l_150772_c_30.020998_1	contig_20:102-779		Large exoproteins involved in heme utilization or adhesion			1.49476
NODE_20_l_150772_c_30.020998_139	contig_20:149866-150762		Dipeptide-binding ABC transporter, periplasmic substrate-binding component (TC 3.A.1.5.2)			-1
NODE_202_l_358255_c_28.688936_116	AOA76_RS28335		hypothetical protein			-1.07039
NODE_202_l_358255_c_28.688936_189	AOA76_RS28700		hypothetical protein			-1.05959
NODE_202_l_358255_c_28.688936_190	AOA76_RS28705		hypothetical protein			-1.05959
NODE_202_l_358255_c_28.688936_191	contig_202:187348-187485 bp					-1.05959
NODE_202_l_358255_c_28.688936_330	AOA76_RS29375		type I-E CRISPR-associated protein Cse2/CasB				1.90589
NODE_202_l_358255_c_28.688936_333	AOA76_RS29390		type I-E CRISPR-associated protein Cas6/Cse3/CasE				1.91512
NODE_202_l_358255_c_28.688936_36	AOA76_RS27910		cold-shock protein				3.01847
NODE_24_l_151516_c_30.560799_74	contig_24:78348-78500 bp		hypothetical protein			-1
NODE_24_l_151516_c_30.560799_81	AOA76_RS05900		acyl-CoA thioesterase			-1.20645
NODE_24_l_151516_c_30.560799_95	AOA76_RS05970		ATP-dependent zinc protease				2.41574
NODE_25_l_43951_c_23.466314_2	contig_25:1333-1470 bp		hypothetical protein			3.7866
NODE_25_l_43951_c_23.466314_37	contig_25:35588-35749 bp		hypothetical protein			-1.24101
NODE_26_l_123454_c_33.125992_112	AOA76_RS06965		hypothetical protein			-1.71049
NODE_26_l_123454_c_33.125992_49	contig_26:40552-41775 bp		hypothetical protein			1
NODE_26_l_123454_c_33.125992_93	contig_26:89866-90000 bp		hypothetical protein			-1.37851
NODE_27_l_348383_c_25.084143_133	contig_27:137300-137905 bp		Methyl-accepting chemotaxis protein			1.97728
NODE_27_l_348383_c_25.084143_242	contig_27:262555-262743 bp		hypothetical protein			-2.81816
NODE_27_l_348383_c_25.084143_60	contig_27:60141-61589 bp		Methyl-accepting chemotaxis protein I (serine chemoreceptor protein)			-1.05889
NODE_27_l_348383_c_25.084143_76	AOA76_RS07435		urea ABC transporter permease UrtB			-1
NODE_272_l_14652_c_26.046068_1	contig_272:45-33 bp		Chemotactic transducer			-1.22239
NODE_31_l_205604_c_29.021648_74	AOA76_RS09215		hypothetical protein			-1.96683
NODE_31_l_205604_c_29.021648_80	AOA76_RS09245		AraC family transcriptional regulator			-2.32193
NODE_31_l_205604_c_29.021648_93	AOA76_RS09310		hypothetical protein			1.01919
NODE_31_l_205604_c_29.021648_96	contig_31:104851-105189 bp		Sigma factor RpoE negative regulatory protein RseA			1.01919
NODE_31_l_205604_c_29.021648_97	contig_31:105193-105432 bp		Sigma factor RpoE negative regulatory protein RseA			1.01919
NODE_33_l_24681_c_55.340057_10	contig_33:12954-13934 bp		hypothetical protein			1.53051
NODE_33_l_24681_c_55.340057_11	AOA76_RS10775		hypothetical protein			1.53051
NODE_34_l_123115_c_26.052885_110	AOA76_RS11330		hypothetical protein			-1.20163
NODE_34_l_123115_c_26.052885_48	contig_34:46612-46788 bp		hypothetical protein			-1.26303
NODE_34_l_123115_c_26.052885_51	contig_34:48642-48896 bp		transcriptional activator			-1.09954
NODE_34_l_123115_c_26.052885_92	AOA76_RS11250		membrane protein			-1.18442
NODE_34_l_123115_c_26.052885_99	contig_34:108716-108874 bp		hypothetical protein			-2.50901
NODE_38_l_151928_c_32.435318_131	AOA76_RS12045		hypothetical protein			1.51457
NODE_38_l_151928_c_32.435318_26	AOA76_RS11540		ATP-dependent helicase			-2.53766
NODE_38_l_151928_c_32.435318_27	contig_38:29200-29307 bp		hypothetical protein			-2.53766
NODE_39_l_33610_c_39.264713_1	contig_39:23-1801 bp		hypothetical protein			1.60942
NODE_40_l_95267_c_25.504980_87	AOA76_RS12740		Fe-S oxidoreductase			-1.38702
NODE_44_l_139239_c_29.361372_1	contig_44:23-5482 bp		Pyoverdine sidechain non-ribosomal peptide synthetase PvdJ				1.77739
NODE_44_l_139239_c_29.361372_107	contig_44:134431-134487 bp		hypothetical protein			1.98185
NODE_44_l_139239_c_29.361372_42	AOA76_RS13070		hypothetical protein			1.03953
NODE_5_l_107240_c_28.763718_50	AOA76_RS00820		hypothetical protein			1.22239
NODE_50_l_83195_c_32.297531_49	AOA76_RS14640		hypothetical protein			-2
NODE_50_l_83195_c_32.297531_79	AOA76_RS14800		hypothetical protein				2.1816
NODE_50_l_83195_c_32.297531_89	AOA76_RS14850		hypothetical protein				1.57148
NODE_50_l_83195_c_32.297531_94	AOA76_RS14875		hypothetical protein			1.7439
NODE_50_l_83195_c_32.297531_96	AOA76_RS14885		hypothetical protein			1.7337
NODE_54_l_184740_c_26.594034_115	AOA76_RS16015		iron-sulfur protein			-1.152
NODE_54_l_184740_c_26.594034_116	AOA76_RS16020		30S ribosomal protein S9			1.1973
NODE_56_l_171257_c_36.410744_157	contig_56:160680-160838 bp		hypothetical protein			-1.44746
NODE_57_l_33267_c_36.140141_11			hypothetical protein			1.18057
NODE_60_l_70852_c_27.813076_47	AOA76_RS17765		hypothetical protein			1.80735
NODE_68_l_119775_c_30.241913_13	contig_68:12613-12912 bp		LysM domain protein				1.75351
NODE_7_l_107353_c_27.481859_54	contig_7:57271-57396 bp		COG1894: NADH:ubiquinone oxidoreductase, NADH-binding (51 kD) subunit			-1.1375
NODE_7_l_107353_c_27.481859_76	contig_7:81879-82142 bp					-1
NODE_75_l_817_c_56.105263_2	AOA76_RS01735		membrane protein			1.37672
NODE_76_l_14162_c_19.961800_9	contig_76:11337-14210 bp		Pyochelin synthetase PchF, non-ribosomal peptide synthetase module			1.60942
NODE_8_l_207643_c_26.859900_109	AOA76_RS02350		membrane protein			1.63559
NODE_8_l_207643_c_26.859900_11	contig_8:9601-9744 bp		hypothetical protein			-1.34104
NODE_8_l_207643_c_26.859900_111	AOA76_RS02360		histidine kinase			1.63559
NODE_8_l_207643_c_26.859900_12	AOA76_RS02405		hypothetical protein			-1.27009
NODE_8_l_207643_c_26.859900_13	AOA76_RS01905		hypothetical protein			-1.34104
NODE_8_l_207643_c_26.859900_14	AOA76_RS01910		hypothetical protein			-1.34104
NODE_8_l_207643_c_26.859900_143	contig_8:157291-157554 bp		hypothetical protein			1.65303
NODE_8_l_207643_c_26.859900_35	contig_8:37690-37875 bp		hypothetical protein			1.44057
NODE_8_l_207643_c_26.859900_46	contig_8:55095-55241 bp		hypothetical protein			-1
NODE_8_l_207643_c_26.859900_51	contig_8:59282-60748 bp		hypothetical protein			1.34792
NODE_8_l_207643_c_26.859900_52	contig_8:61067-61210 bp		Asparagine synthetase [glutamine-hydrolyzing] (EC 6.3.5.4)			2.63227
NODE_8_l_207643_c_26.859900_9	AOA76_RS01895		hypothetical protein			-2.11548
NODE_8_l_207643_c_26.859900_93	contig_8:100115-100249 bp		hypothetical protein			-1.58496
NODE_8_l_207643_c_26.859900_99	AOA76_RS02300		transcriptional regulator			-1.58496
NODE_88_l_38543_c_24.205276_11	AOA76_RS19255		chemotaxis protein			2.29768
NODE_90_l_110448_c_25.788317_38	contig_90:39584-39682 bp		hypothetical protein			-1.32193
NODE_90_l_110448_c_25.788317_52	AOA76_RS19590		hypothetical protein			-1
PA0003		recF	RecF protein		-1.89864
PA0006			conserved hypothetical protein		-2.49467
PA0022			conserved hypothetical protein				1.57148
PA0038			hypothetical protein			1.16155
PA0059		osmC	osmotically inducible protein OsmC		3.10009	1.12807
PA0066			conserved hypothetical protein				2.79246
PA0070		tagQ1	TagQ1				-1.15087
PA0087		tssE1	TssE1		2.32739
PA0105		coxB	cytochrome c oxidase, subunit II		2.47687	-1.29094
PA0108		coIII	cytochrome c oxidase, subunit III			-1.16185
PA0109			hypothetical protein			-1.21426
PA0110			hypothetical protein			-1.4098
PA0111			hypothetical protein			-1.44569
PA0112			hypothetical protein			-1.42217
PA0115			conserved hypothetical protein				1.75351
PA0118			hypothetical protein				1.74318
PA0122		rahU	rahU		1.78702		1.57148
PA0149			probable sigma-70 factor, ECF subfamily			1.40917
PA0151			probable TonB-dependent receptor				2.88282
PA0158		triC	Resistance-Nodulation-Cell Division (RND) triclosan efflux transporter, TriC				2.72036
PA0161			hypothetical protein	1.42038		1.70818
PA0162		opdC	histidine porin OpdC		-3.94195
PA0176		aer2	aerotaxis transducer Aer2		2.91097
PA0187			hypothetical protein				2.29936
PA0191			probable transcriptional regulator	1.51412
PA0195		pntAA	putative NAD(P) transhydrogenase, subunit alpha part 1				1.50761
PA0196		pntB	pyridine nucleotide transhydrogenase, beta subunit		3.3645		2.05691
PA0197		tonB2	TonB2	1.8376
PA0199		exbD1	transport protein ExbD	1.50622
PA0200			hypothetical protein			-1.21533
PA0201			hypothetical protein	4.29748		1.51881
PA0202			probable amidase	2.01072
PA0208		mdcA	malonate decarboxylase alpha subunit			1.83964
PA0263.1			tRNA-Arg	4.06539		1.94566
PA0268			probable transcriptional regulator		2.32739
PA0269			conserved hypothetical protein				1.75943
PA0276			hypothetical protein			1.67798
PA0282		cysT	sulfate transport protein CysT	1.87059
PA0283		sbp	sulfate-binding protein precursor	4.03398		1.24274
PA0284			hypothetical protein	5.00827	-2.49467	1.74262
PA0295			probable periplasmic polyamine binding protein				2.61473
PA0303		spuG	polyamine transport protein PotH		2.14919
PA0309			hypothetical protein		2.75131
PA0318			conserved hypothetical protein				1.57148
PA0328		aaaA	arginine-specific autotransporter of Pseudomonas aeruginosa, AaaA	-1.18893	3.44724
PA0329			conserved hypothetical protein		3.45284		2.53291
PA0336		ygdP	Nudix hydrolase YgdP				1.92041
PA0341		lgt	prolipoprotein diacylglyceryl transferase				1.57148
PA0346			hypothetical protein	1.13018
PA0365			hypothetical protein				2.19361
PA0370			conserved hypothetical protein				1.57148
PA0380			conserved hypothetical protein	1.43422
PA0390		metX	homoserine O-acetyltransferase
PA0392			conserved hypothetical protein				1.75943
PA0407		gshB	glutathione synthetase	1.12488
PA0408		pilG	twitching motility protein PilG	1.13887
PA0409		pilH	twitching motility protein PilH				1.74318
PA0424		mexR	multidrug resistance operon repressor MexR			1.28038	2.30342
PA0425		mexA	Resistance-Nodulation-Cell Division (RND) multidrug efflux membrane fusion protein MexA precursor			2.33186
PA0426		mexB	Resistance-Nodulation-Cell Division (RND) multidrug efflux transporter MexB			2.07094
PA0427		oprM	Major intrinsic multiple antibiotic resistance efflux outer membrane protein OprM precursor			2.66687
PA0429			hypothetical protein				1.90589
PA0436			probable transcriptional regulator		2.14919
PA0439			probable oxidoreductase			-1.19852
PA0441		dht	dihydropyrimidinase				-3.69792
PA0448			probable transcriptional regulator			-1.63659
PA0455		dbpA	RNA helicase DbpA			-1.73089
PA0456			probable cold-shock protein	1.12646
PA0459			probable ClpA/B protease ATP binding subunit		1.59838
PA0471		fiuR	FiuR				3.02946
PA0479			probable transcriptional regulator				2.31149
PA0482		glcB	malate synthase G			1.99179
PA0483			probable acetyltransferase			1.62643
PA0503			probable biotin synthesis protein BioC			-1.04898
PA0527		dnr	transcriptional regulator Dnr				2.40922
PA0527.1		rsmY	regulatory RNA RsmY	1.08248
PA0536			hypothetical protein		-2.49467		2.06171
PA0546		metK	methionine adenosyltransferase	1.28195		1.24092
PA0547			probable transcriptional regulator	2.18279		1.39289
PA0565			conserved hypothetical protein		3.28669		2.31149
PA0567			conserved hypothetical protein			1.29066
PA0568			hypothetical protein				-2.01854
PA0572			hypothetical protein			1.22336
PA0576		rpoD	sigma factor RpoD	1.32781
PA0578			conserved hypothetical protein	1.21166	2.64443
PA0579		rpsU	30S ribosomal protein S21	2.86426
PA0581			conserved hypothetical protein				1.90589
PA0586			conserved hypothetical protein		4.31438		2.49815
PA0587			conserved hypothetical protein		4.50678
PA0588			conserved hypothetical protein		1.19518
PA0610		prtN	transcriptional regulator PrtN	-1.58889
PA0613			hypothetical protein	-2.54568
PA0614			hypothetical protein	-2.98464		-1.39442
PA0616			hypothetical protein	-3.41015		-1.48541
PA0617			probable bacteriophage protein	-3.73043		-1.67456
PA0618			probable bacteriophage protein	-3.69532		-1.76043
PA0619			probable bacteriophage protein	-4.02575		-1.51792
PA0621			conserved hypothetical protein	-1.89943
PA0622			probable bacteriophage protein	-4.12667		-2.40116	-2.13352
PA0623			probable bacteriophage protein	-4.36515		-2.35752
PA0624			hypothetical protein	-4.64818		-2.27439
PA0625			hypothetical protein	-3.94725		-1.54826
PA0627			conserved hypothetical protein	-3.66147
PA0628			conserved hypothetical protein	-3.4465		-1.18801
PA0629			conserved hypothetical protein	-3.78607		-1.856
PA0630			hypothetical protein	-3.06736		-1.56608
PA0633			hypothetical protein	-4.1082
PA0634			hypothetical protein	-3.92301
PA0635			hypothetical protein	-4.13388
PA0636			hypothetical protein	-3.93913
PA0637			conserved hypothetical protein	-3.51236
PA0638			probable bacteriophage protein	-3.94964
PA0639			conserved hypothetical protein	-3.88173
PA0640			probable bacteriophage protein	-3.42147
PA0641			probable bacteriophage protein	-3.65088
PA0642			hypothetical protein	-1.83852
PA0651		trpC	indole-3-glycerol-phosphate synthase				-1.08047
PA0653			conserved hypothetical protein				1.92041
PA0654		speD	S-adenosylmethionine decarboxylase proenzyme		-2.49467
PA0665			conserved hypothetical protein	1.05804
PA0666			conserved hypothetical protein				1.90589
PA0668.2			tRNA-Ile	3.25084		1.18801
PA0668.3			tRNA-Ala	3.32651		1.37301
PA0668.5			5S ribosomal RNA	2.12616		2.56518
PA0704			probable amidase		3.52328
PA0705		migA	alpha-1,6-rhamnosyltransferase MigA	1.24443
PA0706		cat	chloramphenicol acetyltransferase	1.18066
PA0707		toxR	transcriptional regulator ToxR	1.85065
PA0715			hypothetical protein	1.134
PA0730			probable transferase			1.19417
PA0741			conserved hypothetical protein		2.24267
PA0743			probable 3-hydroxyisobutyrate dehydrogenase		2.76936	-1.42481
PA0744			probable enoyl-CoA hydratase/isomerase			-2.21913
PA0745			probable enoyl-CoA hydratase/isomerase			-1.98086	-1.16431
PA0746			probable acyl-CoA dehydrogenase			-1.69991	-1.36738
PA0747			probable aldehyde dehydrogenase			-2.76688	-4.80133
PA0762		algU	sigma factor AlgU			1.53302
PA0763		mucA	anti-sigma factor MucA			1.13468
PA0769			hypothetical protein				1.37388
PA0774			conserved hypothetical protein		-3.63459
PA0780		pruR	proline utilization regulator	1.18597
PA0781			hypothetical protein				4.08374
PA0782		putA	proline dehydrogenase PutA		4.59021
PA0791			probable transcriptional regulator			-3.07538
PA0792		prpD	propionate catabolic protein PrpD			-3.39682	-1.31462
PA0793			hypothetical protein			-4.39668	-3.77144
PA0794			probable aconitate hydratase			-3.85398	-1.94641
PA0795		prpC	citrate synthase 2			-4.0209	-1.22329
PA0796		prpB	carboxyphosphonoenolpyruvate phosphonomutase			-4.4104	-1.22009
PA0797			probable transcriptional regulator			-4.08686	-4.70269
PA0798		pmtA	phospholipid methyltransferase			-1.89926
PA0804			probable oxidoreductase		2.31001
PA0805			hypothetical protein	1.75797
PA0807		ampDh3	AmpDh3	-3.37772		-1.16421
PA0808			hypothetical protein		2.33952
PA0812			hypothetical protein	-2.05957
PA0834			conserved hypothetical protein				1.91512
PA0837		slyD	peptidyl-prolyl cis-trans isomerase SlyD	1.61167
PA0842			probable glycosyl transferase	-1.15763
PA0851			hypothetical protein				2.05691
PA0852		cbpD	chitin-binding protein CbpD precursor	1.25269	1.45837	1.33257
PA0857		bolA	morphogene protein BolA				1.57148
PA0858			conserved hypothetical protein		-3.63169
PA0861		rbdA	RbDA		1.88872
PA0865		hpd	4-hydroxyphenylpyruvate dioxygenase			-1.19817
PA0869		pbpG	D-alanyl-D-alanine-endopeptidase		-2.27105
PA0871		phhB	pterin-4-alpha-carbinolamine dehydratase				2.51995
PA0887		acsA	acetyl-coenzyme A synthetase			2.36475
PA0905		rsmA	RsmA			1.45223
PA0905.1			tRNA-Ser	1.30798		1.2667
PA0905.2			tRNA-Arg	2.50758		1.6521
PA0905.3			tRNA-Arg	2.12806		1.68209
PA0907			hypothetical protein	-1.1927
PA0909			hypothetical protein	-2.73396
PA0910			hypothetical protein	-3.44127
PA0912			hypothetical protein	-1.39943
PA0914			hypothetical protein	-1.30107
PA0920			hypothetical protein				1.90589
PA0926			hypothetical protein				1.75943
PA0932		cysM	cysteine synthase B
PA0938		wzz2	Wzz2	1.34123
PA0952			hypothetical protein	1.58918
PA0963		aspS	aspartyl-tRNA synthetase	1.15096
PA0968			conserved hypothetical protein				1.75351
PA0970		tolR	TolR protein				1.38491
PA0976.1			tRNA-Lys	1.76504
PA0984			colicin immunity protein	2.11296
PA0987			conserved hypothetical protein	1.2131
PA0988			hypothetical protein	1.15947
PA0996		pqsA	PqsA	1.16976	3.68228
PA1000		pqsE	Quinolone signal response protein		3.91303
PA1001		phnA	anthranilate synthase component I		2.39431	1.04449
PA1003		mvfR	Transcriptional regulator MvfR		3.10896
PA1010		dapA	dihydrodipicolinate synthase	1.42518
PA1017		pauA	pimeloyl-CoA synthetase		2.14919
PA1029			hypothetical protein				1.75943
PA1045			hypothetical protein				-2.50858
PA1051			probable transporter			-1.06477
PA1066			probable short-chain dehydrogenase		3.00482
PA1071		braF	branched-chain amino acid transport protein BraF				-3.07237
PA1076			hypothetical protein		2.63051
PA1099		fleR	two-component response regulator		-1.99697
PA1112.1			0	1.64628
PA1117			hypothetical protein	1.22121
PA1130		rhlC	rhamnosyltransferase 2		3.29294		2.63891
PA1131			probable major facilitator superfamily (MFS) transporter	1.74969
PA1135			conserved hypothetical protein		1.24966
PA1155		nrdB	NrdB, tyrosyl radical-harboring component of class Ia ribonucleotide reductase	1.4437
PA1156		nrdA	NrdA, catalytic component of class Ia ribonucleotide reductase	1.40889
PA1157			probable two-component response regulator				-1.3394
PA1166			hypothetical protein		3.50947
PA1183		dctA	C4-dicarboxylate transport protein		2.32231
PA1190			conserved hypothetical protein			-1.27938
PA1192			conserved hypothetical protein	1.35537
PA1197			hypothetical protein		2.14919
PA1204			NAD(P)H quinone oxidoreductase		2.33952
PA1206			hypothetical protein				2.18484
PA1216			hypothetical protein		2.14508
PA1245		aprX	AprX	2.12561	2.87808	1.38408	2.69752
PA1246		aprD	alkaline protease secretion protein AprD	1.73146	1.64199		3.44134
PA1247		aprE	alkaline protease secretion protein AprE	1.38793	1.37168
PA1248		aprF	Alkaline protease secretion outer membrane protein AprF precursor	1.74953
PA1249		aprA	alkaline metalloproteinase precursor		2.75375	1.28056	3.59327
PA1250		aprI	alkaline proteinase inhibitor AprI	1.25482	2.76036		2.31445
PA1260			amino acid ABC transporter periplasmic binding protein				2.59433
PA1263			hypothetical protein			-1.46856
PA1264			probable transcriptional regulator			-1.23244
PA1283			probable transcriptional regulator				1.90589
PA1296			probable 2-hydroxyacid dehydrogenase				2.43978
PA1300			ECF sigma factor			1.22661
PA1301			probable transmembrane sensor			1.21822	3.40057
PA1302			probable heme utilization protein precursor			1.02712	4.0278
PA1303			signal peptidase			1.00538
PA1305			hypothetical protein	1.54648
PA1311		phnX	2-phosphonoacetaldehyde hydrolase				1.57148
PA1317		cyoA	cytochrome o ubiquinol oxidase subunit II	1.95271
PA1318		cyoB	cytochrome o ubiquinol oxidase subunit I	1.81208	-2.9801
PA1319		cyoC	cytochrome o ubiquinol oxidase subunit III	2.32565
PA1320		cyoD	cytochrome o ubiquinol oxidase subunit IV	3.15045
PA1321		cyoE	cytochrome o ubiquinol oxidase protein CyoE	3.08014
PA1323			hypothetical protein			2.03382
PA1324			hypothetical protein			1.5465
PA1326		ilvA2	threonine dehydratase, biosynthetic		-3.44484
PA1327			probable protease		4.04026
PA1336		aauS	AauS	-1.34645
PA1337		ansB	glutaminase-asparaginase	-4.03026		-2.72479
PA1338		ggt	gamma-glutamyltranspeptidase precursor			-2.26745
PA1339		aatP	AatP			-2.71885	-1.28963
PA1340		aatM	AatM	-2.32141	-2.49467	-2.35707	-1.05384
PA1341		aatQ	AatQ			-1.6139
PA1342		aatJ	AatJ			-1.33658	-1.46113
PA1344			probable short-chain dehydrogenase				-1.0367
PA1358			hypothetical protein		2.782
PA1414			hypothetical protein			-1.12534
PA1415			hypothetical protein			-1.21028
PA1429			probable cation-transporting P-type ATPase			-1.43806
PA1430		lasR	transcriptional regulator LasR				1.89661
PA1431		rsaL	regulatory protein RsaL	1.10808
PA1433			conserved hypothetical protein		2.76157
PA1461		motD	MotD				1.57148
PA1472			conserved hypothetical protein		2.14919
PA1481		ccmG	cytochrome C biogenesis protein CcmG				2.0521
PA1484			probable transcriptional regulator		2.63461
PA1493		cysP	sulfate-binding protein of ABC transporter	2.40495
PA1516			hypothetical protein				1.74318
PA1517			conserved hypothetical protein		2.32231
PA1521			probable guanine deaminase		-1.22399
PA1526			probable transcriptional regulator				1.59133
PA1544		anr	transcriptional regulator Anr			-1.31318
PA1546		hemN	oxygen-independent coproporphyrinogen III oxidase			-1.82221
PA1550			hypothetical protein				2.9429
PA1551			probable ferredoxin			-1.34574
PA1554		ccoN1	Cytochrome c oxidase, cbb3-type, CcoN subunit				1.57148
PA1555		ccoP2	Cytochrome c oxidase, cbb3-type, CcoP subunit			-1.21806
PA1556		ccoO2	Cytochrome c oxidase, cbb3-type, CcoO subunit			-1.19281
PA1557		ccoN2	Cytochrome c oxidase, cbb3-type, CcoN subunit			-1.03839
PA1562		acnA	aconitate hydratase 1		1.25979
PA1580		gltA	citrate synthase	1.26073
PA1581		sdhC	succinate dehydrogenase (C subunit)	2.0848
PA1582		sdhD	succinate dehydrogenase (D subunit)	1.41411
PA1583		sdhA	succinate dehydrogenase (A subunit)			1.17603
PA1604			hypothetical protein		2.76036
PA1610		fabA	beta-hydroxydecanoyl-ACP dehydrase	1.31068
PA1617			probable AMP-binding enzyme		2.14919		2.51481
PA1629			probable enoyl-CoA hydratase/isomerase				1.75943
PA1643			conserved hypothetical protein				2.24903
PA1651			probable transporter				1.57148
PA1653			probable transcriptional regulator			-1.48287
PA1654			probable aminotransferase		-2.32298	-2.11576
PA1655			probable glutathione S-transferase			-2.43207
PA1673			hypothetical protein			-1.36232
PA1716		pscC	Type III secretion outer membrane protein PscC precursor		-2.83205
PA1732			conserved hypothetical protein		2.76036
PA1737			probable 3-hydroxyacyl-CoA dehydrogenase		2.64412
PA1741			hypothetical protein	1.26363
PA1745			hypothetical protein		3.68106
PA1746			hypothetical protein		2.14919
PA1748			probable enoyl-CoA hydratase/isomerase				1.90589
PA1756		cysH	3'-phosphoadenosine-5'-phosphosulfate reductase	1.33127
PA1759			probable transcriptional regulator		3.73874
PA1760			probable transcriptional regulator		2.65252
PA1774		crfX	CrfX protein	1.48034
PA1775		cmpX	conserved cytoplasmic membrane protein, CmpX protein	1.28567
PA1776		sigX	ECF sigma factor SigX	1.06638
PA1788			hypothetical protein		-2.49467
PA1789			hypothetical protein		3.28669
PA1790			hypothetical protein				1.4862
PA1792			conserved hypothetical protein		-2.04748		1.57148
PA1796.1			tRNA-Arg	2.47235
PA1796.2			tRNA-His	1.70786
PA1796.3			tRNA-Leu	1.47454
PA1800		tig	trigger factor	1.16297
PA1814		kerV	KerV				2.40922
PA1817			hypothetical protein				1.91122
PA1821			probable enoyl-CoA hydratase/isomerase	1.15973
PA1831			hypothetical protein				1.89661
PA1837			hypothetical protein	1.60393		1.21096	2.70367
PA1838		cysI	sulfite reductase	1.9908		1.32317
PA1841			hypothetical protein				2.71733
PA1844		tse1	Tse1		-2.67367
PA1846		cti	cis/trans isomerase		-2.21781
PA1852			hypothetical protein	1.71031		1.9413
PA1853			probable transcriptional regulator		2.63461
PA1869			probable acyl carrier protein	2.98143		1.656
PA1871		lasA	LasA protease precursor			1.37295	2.09728
PA1880			probable oxidoreductase		3.79603	-4.07683	-2.23184
PA1881			probable oxidoreductase			-3.59136
PA1893			hypothetical protein		3.15032
PA1894			hypothetical protein		2.89462		2.54917
PA1898		qscR	quorum-sensing control repressor	1.40407
PA1899		phzA2	probable phenazine biosynthesis protein	3.21044	3.45284	2.46252
PA1900		phzB2	probable phenazine biosynthesis protein	2.27395
PA1901		phzC2	phenazine biosynthesis protein PhzC	1.78555	3.73146	2.55197
PA1902		phzD2	phenazine biosynthesis protein PhzD	1.83296	3.91877	2.37409
PA1903		phzE2	phenazine biosynthesis protein PhzE	2.02269	5.62401	2.34351
PA1904		phzF2	probable phenazine biosynthesis protein	2.3472	2.99718	1.9843
PA1905		phzG2	probable pyridoxamine 5'-phosphate oxidase	2.44534		1.95727
PA1906			hypothetical protein	3.18479
PA1907			hypothetical protein	1.79689
PA1919		nrdG	class III (anaerobic) ribonucleoside-triphosphate reductase activating protein, 'activase', NrdG			-1.17336
PA1921			hypothetical protein		2.44768
PA1923			hypothetical protein		2.79948
PA1927		metE	5-methyltetrahydropteroyltriglutamate-homocysteine S-methyltransferase	1.9096	1.2736
PA1941			hypothetical protein		1.04712
PA1944			hypothetical protein		2.24366
PA1945			probable transcriptional regulator	-1.18029
PA1946		rbsB	binding protein component precursor of ABC ribose transporter				-3.69792
PA1947		rbsA	ribose transport protein RbsA			-1.16082
PA1951		fapF	FapF		3.45284
PA1964			probable ATP-binding component of ABC transporter	1.16049	-3.71904
PA1965			hypothetical protein	1.4206
PA1971		braZ	branched chain amino acid transporter BraZ			2.07668
PA1974			hypothetical protein		2.72191		3.40246
PA1975			hypothetical protein				2.87065
PA1976		ercS'	ErcS'		4.74332		5.06148
PA1978		erbR	response regulator ErbR				2.1816
PA1980		eraR	response regulator EraR		3.28669
PA1981			hypothetical protein		4.16889
PA1982		exaA	quinoprotein ethanol dehydrogenase		5.58873
PA1983		exaB	cytochrome c550		3.96229
PA1984		exaC	NAD+ dependent aldehyde dehydrogenase ExaC	1.22565	4.84351
PA1985		pqqA	pyrroloquinoline quinone biosynthesis protein A			3.71976
PA1986		pqqB	pyrroloquinoline quinone biosynthesis protein B		4.01592		2.62619
PA1987		pqqC	pyrroloquinoline quinone biosynthesis protein C		4.43503		2.44655
PA1988		pqqD	pyrroloquinoline quinone biosynthesis protein D		2.63461
PA1989		pqqE	pyrroloquinoline quinone biosynthesis protein E				3.39348
PA1990		pqqH	PqqH		3.10185	3.30576
PA1991			probable iron-containing alcohol dehydrogenase			1.39901
PA1992		ercS	ErcS		3.01557
PA1994			hypothetical protein				1.91122
PA1999		dhcA	DhcA, dehydrocarnitine CoA transferase, subunit A			-1.73194
PA2000		dhcB	DhcB, dehydrocarnitine CoA transferase, subunit B			-1.76928
PA2011		liuE	3-hydroxy-3-methylglutaryl-CoA lyase			-1.2342
PA2012		liuD	methylcrotonyl-CoA carboxylase, alpha-subunit (biotin-containing)			-1.46009	-1.84126
PA2013		liuC	putative 3-methylglutaconyl-CoA hydratase			-2.03712	-2.157
PA2014		liuB	methylcrotonyl-CoA carboxylase, beta-subunit			-1.28405
PA2015		liuA	putative isovaleryl-CoA dehydrogenase			-2.28424	-2.23187
PA2016		liuR	regulator of liu genes			-2.17698
PA2023		galU	UTP--glucose-1-phosphate uridylyltransferase	1.13293
PA2026			conserved hypothetical protein			-2.02518
PA2027			hypothetical protein			-4.6654	-3.84598
PA2029			hypothetical protein			-1.86225
PA2030			hypothetical protein			-2.2931
PA2031			hypothetical protein			-2.84077
PA2032			probable transcriptional regulator		2.14919
PA2033			hypothetical protein			1.49958
PA2034			hypothetical protein			1.57958
PA2047			probable transcriptional regulator			-1.99501	-1.20232
PA2048			hypothetical protein			-3.47529
PA2050			probable sigma-70 factor, ECF subfamily	1.36877
PA2052		cynS	cyanate lyase				1.75943
PA2062			probable pyridoxal-phosphate dependent enzyme	3.85157		1.63939	2.14726
PA2066			hypothetical protein	1.46618		1.25008	2.94741
PA2067			probable hydrolase	1.60357	2.47687	1.35285	2.1695
PA2068			probable major facilitator superfamily (MFS) transporter	2.1721		1.41619
PA2069			probable carbamoyl transferase	2.07047	4.87236	1.50743
PA2071		fusA2	elongation factor G			1.00348
PA2072			conserved hypothetical protein		3.28147
PA2083			probable ring-hydroxylating dioxygenase subunit			1.82934
PA2084			probable asparagine synthetase	1.14085		2.59566
PA2085			probable ring-hydroxylating dioxygenase small subunit			1.88948	2.19797
PA2086			probable epoxide hydrolase			2.06242	2.70367
PA2087			hypothetical protein	1.34604		2.50062
PA2088			hypothetical protein			2.26307	2.95963
PA2089			hypothetical protein			2.30431	4.08866
PA2090			hypothetical protein	1.86263		3.22534	3.77565
PA2091			hypothetical protein			3.31362
PA2092			probable major facilitator superfamily (MFS) transporter	1.25893		3.04371
PA2093			probable sigma-70 factor, ECF subfamily			2.96303
PA2094			probable transmembrane sensor	1.41387		2.60662
PA2095			hypothetical protein	2.31175		1.70802
PA2097			probable flavin-binding monooxygenase			2.06744
PA2099			probable short-chain dehydrogenase			1.7786
PA2104			probable cysteine synthase
PA2117			hypothetical protein		-2.02632
PA2137			hypothetical protein			1.88346
PA2138		ligD	Multifunctional non-homologous end joining protein LigD			1.78173
PA2143			hypothetical protein			1.34058
PA2144		glgP	glycogen phosphorylase				2.3961
PA2146			conserved hypothetical protein			2.43639
PA2166			hypothetical protein			1.89826
PA2178			hypothetical protein	-1.21224
PA2195		hcnC	hydrogen cyanide synthase HcnC		3.10601
PA2204			probable binding protein component of ABC transporter	3.45835		1.84987
PA2245		pslO	hypothetical protein	-1.28663
PA2247		bkdA1	2-oxoisovalerate dehydrogenase (alpha subunit)			-3.17934	-4.82013
PA2248		bkdA2	2-oxoisovalerate dehydrogenase (beta subunit)			-3.81117
PA2249		bkdB	branched-chain alpha-keto acid dehydrogenase (lipoamide component)			-2.93673	-5.11697
PA2250		lpdV	lipoamide dehydrogenase-Val			-4.54587	-5.2953
PA2252			probable AGCS sodium/alanine/glycine symporter		-3.94468	-2.03928	-3.92892
PA2253		ansA	L-asparaginase I		-2.6237	-1.63956
PA2259		ptxS	transcriptional regulator PtxS			-1.33492
PA2275			probable alcohol dehydrogenase (Zn-dependent)			-1.55618	-2.55841
PA2276			probable transcriptional regulator			-1.82664
PA2300		chiC	chitinase		4.50901	2.68735
PA2301			hypothetical protein				2.8659
PA2305		ambB	AmbB		1.46394
PA2306		ambA	AmbA	1.10888
PA2307			probable permease of ABC transporter			1.29104
PA2309			hypothetical protein	2.20504		1.24399
PA2310			hypothetical protein	2.57519		1.55551
PA2311			hypothetical protein	4.55362		1.45925
PA2312			probable transcriptional regulator	3.07057		1.29788
PA2323			probable glyceraldehyde-3-phosphate dehydrogenase		2.10602
PA2327			probable permease of ABC transporter			1.53377
PA2328			hypothetical protein			1.49506	2.93316
PA2329			probable ATP-binding component of ABC transporter		2.63461	1.21018	2.69702
PA2330			hypothetical protein	1.27606		1.39114
PA2331			hypothetical protein	1.41027		1.20018
PA2334			probable transcriptional regulator	1.50479
PA2352			probable glycerophosphoryl diester phosphodiesterase		-2.61252
PA2359		sfa3	probable transcriptional regulator	2.49158		1.50799
PA2361		icmF3	IcmF3		2.99718
PA2363		hsiJ3	HsiJ3		3.73224
PA2364		lip3	Lip3		2.33952
PA2366		hsiC3	HsiC3		3.47881
PA2367		hcp3	Hcp3		2.63461
PA2368		hsiF3	HsiF3		2.64849
PA2369		hsiG3	HsiG3		2.9927
PA2371		clpV3	ClpV3		4.90131
PA2377			hypothetical protein		1.77934
PA2384			hypothetical protein			1.25279
PA2389		pvdR	PvdR	1.48112
PA2392		pvdP	PvdP	1.65569
PA2393			putative dipeptidase	1.59109
PA2394		pvdN	PvdN	1.08423
PA2396		pvdF	pyoverdine synthetase F				1.13583
PA2397		pvdE	pyoverdine biosynthesis protein PvdE				2.93769
PA2400		pvdJ	PvdJ	1.41225
PA2402			probable non-ribosomal peptide synthetase	1.27712
PA2403			hypothetical protein	1.2314
PA2404			hypothetical protein				2.04371
PA2407			probable adhesion protein				2.08894
PA2408			probable ATP-binding component of ABC transporter				1.49367
PA2411			probable thioesterase	1.09641		1.03288	2.86517
PA2419			probable hydrolase		2.14919
PA2438			hypothetical protein				3.2069
PA2445		gcvP2	glycine cleavage system protein P2	1.29162			1.05777
PA2446		gcvH2	glycine cleavage system protein H2	2.29567
PA2448			hypothetical protein		4.07004
PA2461			hypothetical protein	1.7182
PA2464			hypothetical protein		2.76036
PA2467		foxR	Anti-sigma factor FoxR				2.20551
PA2495		oprN	Multidrug efflux outer membrane protein OprN precursor			-1.23259
PA2497			probable transcriptional regulator			-1.03622
PA2500			probable major facilitator superfamily (MFS) transporter			-1.1189
PA2504			hypothetical protein		3.28408		2.61146
PA2511		antR	AntR			-1.0162
PA2538			hypothetical protein		2.14919
PA2541			probable CDP-alcohol phosphatidyltransferase				1.92041
PA2544			hypothetical protein		3.10601
PA2552			probable acyl-CoA dehydrogenase	-1.27744		-1.9417	-1.00724
PA2553			probable acyl-CoA thiolase			-1.33628	-1.11281
PA2554			probable short-chain dehydrogenase			-2.21832	-1.7602
PA2555			probable AMP-binding enzyme			-2.98391	-4.09237
PA2557			probable AMP-binding enzyme			-1.74538
PA2559			hypothetical protein				1.75351
PA2566			conserved hypothetical protein	1.11344
PA2572			probable two-component response regulator		3.1816
PA2573			probable chemotaxis transducer		3.2073
PA2581.1			tRNA-Cys	3.83053
PA2583			probable sensor/response regulator hybrid		2.994
PA2589			hypothetical protein			1.2968
PA2590			hypothetical protein			1.60944	2.31445
PA2592			probable periplasmic spermidine/putrescine-binding protein			1.43046
PA2593		qteE	quorum threshold expression element, QteE			1.00546
PA2594			conserved hypothetical protein	2.80884		1.06921
PA2603			probable thiosulfate sulfurtransferase		2.43622		2.3472
PA2619		infA	initiation factor	2.59549		1.0244	2.18923
PA2622		cspD	cold-shock protein CspD		2.14919
PA2624		idh	isocitrate dehydrogenase	1.2551		1.92202
PA2627			conserved hypothetical protein				1.01707
PA2631			probable acetyl transferase				1.57148
PA2632			hypothetical protein				1.90589
PA2634		aceA	isocitrate lyase AceA	1.5913		3.49845
PA2637		nuoA	NADH dehydrogenase I chain A	2.2017
PA2639		nuoD	NADH dehydrogenase I chain C,D			-1.3986
PA2641		nuoF	NADH dehydrogenase I chain F			-1.87132
PA2642		nuoG	NADH dehydrogenase I chain G			-1.67402
PA2643		nuoH	NADH dehydrogenase I chain H			-1.74273
PA2644		nuoI	NADH Dehydrogenase I chain I			-1.79476
PA2645		nuoJ	NADH dehydrogenase I chain J			-1.83137
PA2646		nuoK	NADH dehydrogenase I chain K			-1.36495
PA2647		nuoL	NADH dehydrogenase I chain L			-1.63443	1.57148
PA2648		nuoM	NADH dehydrogenase I chain M			-1.66418	1.57148
PA2649		nuoN	NADH dehydrogenase I chain N			-1.73198
PA2650			conserved hypothetical protein		2.49234
PA2660			hypothetical protein		-2.68445	-1.45357
PA2667		mvaU	MvaU			1.12437
PA2679			hypothetical protein		1.5359	3.13663
PA2688		pfeA	Ferric enterobactin receptor, outer membrane protein PfeA precursor		-3.71904
PA2698			probable hydrolase			1.21689
PA2705			hypothetical protein		2.32231
PA2709		cysK	cysteine synthase A
PA2712			hypothetical protein			-1.63339
PA2717		cpo	chloroperoxidase precursor		2.76411
PA2736.1			tRNA-Pro	2.65163
PA2741		rplT	50S ribosomal protein L20	1.31427
PA2742		rpmI	50S ribosomal protein L35	1.22785
PA2743		infC	translation initiation factor IF-3	1.34111
PA2744		thrS	threonyl-tRNA synthetase	1.44146
PA2745			probable hydrolase			1.32134
PA2746			hypothetical protein	1.85859		1.03617
PA2747			hypothetical protein			1.97131
PA2753			hypothetical protein			-1.2453
PA2761			hypothetical protein	1.65888
PA2769			hypothetical protein	1.24809
PA2770			hypothetical protein				-1.02441
PA2782		bamI	biofilm-associated metzincin Inhibitor, BamI			-1.29902
PA2786			hypothetical protein	3.97216		1.25848
PA2788			probable chemotaxis transducer		1.10218
PA2792			hypothetical protein		2.64443
PA2797			hypothetical protein				2.41948
PA2815			probable acyl-CoA dehydrogenase		1.30917
PA2819.1			tRNA-Gly	3.89244		1.13859
PA2819.2			tRNA-Gly	3.54206		1.2985
PA2819.3			tRNA-Glu	3.18394
PA2824		sagS	surface attachment and growth sensor hybrid, SagS		2.50765
PA2826			probable glutathione peroxidase	-1.73504			2.51738
PA2830		htpX	heat shock protein HtpX		2.48143
PA2832		tpm	thiopurine methyltransferase		2.76411
PA2846			probable transcriptional regulator			-1.01628
PA2847			conserved hypothetical protein			-1.21386
PA2851		efp	translation elongation factor P	2.40007
PA2852.1			tRNA-Ser	1.50715
PA2853		oprI	Outer membrane lipoprotein OprI precursor			1.47862
PA2867			probable chemotaxis transducer			-1.14878
PA2875			conserved hypothetical protein		2.64443
PA2877			probable transcriptional regulator			-1.06848
PA2883			hypothetical protein			1.29114
PA2885		atuR	putative repressor of atu genes		2.32739		2.30746
PA2887		atuB	putative dehydrogenase involved in catabolism of citronellol		3.01557
PA2891		atuF	geranyl-CoA carboxylase, alpha-subunit (biotin-containing)				2.41574
PA2895		sbrR	SbrR				-2.18326
PA2901			hypothetical protein	1.56596
PA2903		cobJ	precorrin-3 methylase CobJ		-1.07744
PA2918			probable short-chain dehydrogenase		2.42062
PA2939			probable aminopeptidase		4.38856
PA2942.1		P15	P15	1.51878
PA2943			phospho-2-dehydro-3-deoxyheptonate aldolase				3.70381
PA2949			probable lipase		2.49685
PA2960		pilZ	type 4 fimbrial biogenesis protein PilZ	1.18649
PA2963			conserved hypothetical protein				2.23138
PA2966		acpP	acyl carrier protein	1.25995
PA2968		fabD	malonyl-CoA-[acyl-carrier-protein] transacylase	1.22294
PA2970		rpmF	50S ribosomal protein L32	2.07474			1.91122
PA2971			conserved hypothetical protein	2.08002
PA2972			conserved hypothetical protein				3.15255
PA2975		rluC	ribosomal large subunit pseudouridine synthase C	1.8098
PA2986			conserved hypothetical protein				3.15255
PA2988			conserved hypothetical protein	1.22398		1.11825
PA2989			hypothetical protein				1.57148
PA2991		sth	soluble pyridine nucleotide transhydrogenase			1.20044
PA3001			probable glyceraldehyde-3-phosphate dehydrogenase	1.60388		1.0816
PA3009			hypothetical protein	2.05084
PA3015			hypothetical protein		3.07853		-3.19732
PA3022			hypothetical protein			1.13051
PA3023			conserved hypothetical protein		3.08276
PA3038			probable porin	1.63398
PA3040			conserved hypothetical protein			1.19914
PA3042			hypothetical protein			1.29478	2.18923
PA3050		pyrD	dihydroorotate dehydrogenase	1.2503
PA3056			hypothetical protein				2.05691
PA3063		pelB	PelB				1.91512
PA3068		gdhB	NAD-dependent glutamate dehydrogenase			1.85649	1.08233
PA3069			hypothetical protein			1.46265
PA3072			hypothetical protein				1.57148
PA3094.2			tRNA-Asp	1.29656
PA3094.3			tRNA-Val	2.40697
PA3102		xcpS	general secretion pathway protein F		2.62473
PA3104		xcpP	secretion protein XcpP	1.47336
PA3112		accD	acetyl-CoA carboxylase beta subunit	1.36346
PA3113		trpF	N-(5'phosphoribosyl)anthranilate (PRA) isomerase	1.88662
PA3117		asd	aspartate semialdehyde dehydrogenase	1.16624
PA3121		leuC	3-isopropylmalate dehydratase large subunit	1.24325	-1.08786		-1.25431
PA3130			hypothetical protein				2.62363
PA3133.2			tRNA-Ala	1.9678
PA3133.3			tRNA-Glu	1.64177		1.05502
PA3133.4			tRNA-Ala	2.44607		1.60461
PA3139			probable amino acid aminotransferase	1.08875
PA3162		rpsA	30S ribosomal protein S1	2.26491
PA3165		hisC2	histidinol-phosphate aminotransferase	1.08339
PA3171		ubiG	3-demethylubiquinone-9 3-methyltransferase	1.10241
PA3181			2-keto-3-deoxy-6-phosphogluconate aldolase		-4.1452	-1.03532	-3.11801
PA3182		pgl	6-phosphogluconolactonase		-3.11018	-3.64788	-4.35319
PA3183		zwf	glucose-6-phosphate 1-dehydrogenase		-4.36671	-3.64013	-5.00578
PA3190			probable binding protein component of ABC sugar transporter		-2.41453
PA3191		gtrS	glucose transport sensor, GtrS			-1.85845
PA3192		gltR	two-component response regulator GltR			-2.7424
PA3193		glk	glucokinase			-1.88272
PA3194		edd	phosphogluconate dehydratase		-1.37238	-3.73883	-2.04761
PA3195		gapA	glyceraldehyde 3-phosphate dehydrogenase		-1.50328	-1.64144	-1.47727
PA3203			hypothetical protein		2.32231
PA3221		csaA	CsaA protein			-2.64959
PA3222			hypothetical protein			-2.87073
PA3226			probable hydrolase				1.57148
PA3232			probable nuclease		2.76036	1.54953
PA3233			hypothetical protein		4.12075	2.42038	3.54469
PA3234			probable sodium:solute symporter		1.98857	2.64202	2.6301
PA3235			conserved hypothetical protein		2.88432	3.04299	1.75943
PA3242			probable lauroyl acyltransferase		-1.78966
PA3262			probable peptidyl-prolyl cis-trans isomerase, FkbP-type	1.36206
PA3262.1			tRNA-Asp	2.46304
PA3262.2			tRNA-Val	2.44739
PA3266		capB	cold acclimation protein B	1.77646
PA3270			hypothetical protein			1.0309
PA3271			probable two-component sensor		3.29554	2.44615	4.17322
PA3272			probable ATP-dependent DNA helicase		3.2072
PA3284			hypothetical protein			1.05677
PA3300		fadD2	long-chain-fatty-acid--CoA ligase		2.28634
PA3305.1		phrS	PhrS			-2.75399
PA3312			probable 3-hydroxyisobutyrate dehydrogenase				-2.15611
PA3318			hypothetical protein				-2.23392
PA3328			probable FAD-dependent monooxygenase		1.11607
PA3335			hypothetical protein		2.75375
PA3345		hptB	Histidine phosphotransfer protein HptB	1.0974	2.32231
PA3347			hypothetical protein				2.19361
PA3352			hypothetical protein		3.00037
PA3354			hypothetical protein		3.01242
PA3361		lecB	fucose-binding lectin PA-IIL	1.24403		3.86727
PA3362			hypothetical protein	1.16619		2.02573
PA3368.1			tRNA-Arg			2.27021
PA3369			hypothetical protein			2.43852
PA3370			hypothetical protein			2.50023
PA3371			hypothetical protein			2.45621
PA3372			conserved hypothetical protein			2.19886
PA3385		amrZ	alginate and motility regulator Z	1.03616	1.95296
PA3397		fprA	FprA	1.6958
PA3404			probable outer membrane protein precursor			1.93581
PA3405		hasE	metalloprotease secretion protein			2.26584
PA3406		hasD	transport protein HasD			2.10184
PA3407		hasAp	heme acquisition protein HasAp			3.59486
PA3408		hasR	Heme uptake outer membrane receptor HasR precursor			2.35081
PA3409		hasS	HasS			1.27477
PA3426			probable enoyl CoA-hydratase/isomerase		2.62473
PA3431			conserved hypothetical protein			-3.60748
PA3432			hypothetical protein			-3.96311
PA3441			probable molybdopterin-binding protein	2.84171		3.14325
PA3442			probable ATP-binding component of ABC transporter		-3.23398	1.94695	2.86113
PA3443			probable permease of ABC transporter			1.89189	2.1816
PA3444			conserved hypothetical protein			1.80324	3.63309
PA3445			conserved hypothetical protein			2.02461	1.93361
PA3446			conserved hypothetical protein	4.33367		1.8992	2.77367
PA3447			probable ATP-binding component of ABC transporter			1.55242
PA3448			probable permease of ABC transporter			2.03367
PA3449			conserved hypothetical protein			1.62567
PA3450			probable antioxidant protein	4.9138		2.09675
PA3452		mqoA	malate:quinone oxidoreductase	1.25616			1.92041
PA3458			probable transcriptional regulator		2.33952	-1.08859	2.39889
PA3469			conserved hypothetical protein		2.14919		1.90589
PA3477		rhlR	transcriptional regulator RhlR	1.55208
PA3478		rhlB	rhamnosyltransferase chain B	2.68272	2.88637	1.6882	2.87739
PA3479		rhlA	rhamnosyltransferase chain A	2.91886	2.99718	1.71776	2.88082
PA3485		tsi3	Tsi3	-1.37569
PA3491			probable ferredoxin				2.19797
PA3498			probable oxidoreductase	-1.32624
PA3499			hypothetical protein	-1.92687
PA3500			conserved hypothetical protein	-1.39599
PA3503			hypothetical protein	-2.00207
PA3506			probable decarboxylase	-1.25642
PA3507			probable short-chain dehydrogenase	-1.55688
PA3512			probable permease of ABC transporter	-1.2485
PA3524		gloA1	lactoylglutathione lyase	1.29159
PA3525		argG	argininosuccinate synthase	1.48802
PA3531		bfrB	bacterioferritin	1.69801		3.70173
PA3554		arnA	ArnA			1.05103
PA3555		arnD	ArnD			1.06866
PA3562		fruI	phosphotransferase system transporter enzyme I, FruI		2.7768
PA3567			probable oxidoreductase		-1.08189	-1.23977
PA3568			probable acetyl-coa synthetase			-2.69572	-5.4606
PA3569		mmsB	3-hydroxyisobutyrate dehydrogenase			-5.68667	-4.65734
PA3570		mmsA	methylmalonate-semialdehyde dehydrogenase			-5.36758	-3.1257
PA3578			conserved hypothetical protein				1.74318
PA3580			conserved hypothetical protein			1.03978
PA3582		glpK	glycerol kinase		-1.15518
PA3587		metR	transcriptional regulator MetR	1.13518
PA3599			probable transcriptional regulator				1.37792
PA3600			conserved hypothetical protein			1.99222
PA3601			conserved hypothetical protein			2.36776
PA3611			hypothetical protein			1.10389
PA3613			hypothetical protein		3.18133
PA3614			hypothetical protein		1.7719	1.19965
PA3621		fdxA	ferredoxin I	1.30734			1.57148
PA3621.1		rsmZ	regulatory RNA RsmZ	1.36772
PA3639		accA	acetyl-coenzyme A carboxylase carboxyl transferase (alpha subunit)	1.08007
PA3641			probable amino acid permease		-1.76925
PA3656		rpsB	30S ribosomal protein S2	1.86127
PA3660			probable sodium/hydrogen antiporter				2.06522
PA3664			conserved hypothetical protein				2.3254
PA3676		mexK	MexK		3.00482
PA3677		mexJ	MexJ		3.3635
PA3678		mexL	MexL				2.3923
PA3682			hypothetical protein		2.06304
PA3685			conserved hypothetical protein	1.49554
PA3686		adk	adenylate kinase	1.7377
PA3687		ppc	phosphoenolpyruvate carboxylase		1.6602
PA3689			probable transcriptional regulator			-1.1034
PA3691			hypothetical protein			1.8552
PA3707		wspB	hypothetical protein				2.42321
PA3710			probable GMC-type oxidoreductase			-1.71189
PA3723			probable FMN oxidoreductase		2.62473
PA3724		lasB	elastase LasB		3.45051	1.32695
PA3730			hypothetical protein				1.57148
PA3737		dsbC	thiol:disulfide interchange protein DsbC	1.22876
PA3738		xerD	integrase/recombinase XerD				1.74318
PA3743		trmD	tRNA (guanine-N1)-methyltransferase	1.88912
PA3744		rimM	16S rRNA processing protein	2.24893
PA3745		rpsP	30S ribosomal protein S16	2.60622
PA3760			N-Acetyl-D-Glucosamine phosphotransferase system transporter		2.27812
PA3768			probable metallo-oxidoreductase	1.31266
PA3779			hypothetical protein				-3.88509
PA3783			hypothetical protein	-1.45731		1.24529
PA3784			hypothetical protein			1.74753
PA3785			conserved hypothetical protein			1.67272
PA3787			conserved hypothetical protein		2.33952
PA3789			hypothetical protein			1.35534
PA3790		oprC	Putative copper transport outer membrane porin OprC precursor			1.95794
PA3791			hypothetical protein			1.64082
PA3792		leuA	2-isopropylmalate synthase			-2.70058
PA3807		ndk	nucleoside diphosphate kinase	1.82108
PA3815		iscR	IscR	1.50019
PA3817			probable methyltransferase	1.51325
PA3818			extragenic suppressor protein SuhB	1.4074
PA3819			conserved hypothetical protein		2.03778
PA3822			conserved hypothetical protein	1.69698
PA3823		tgt	queuine tRNA-ribosyltransferase		-1.44416
PA3824		queA	S-adenosylmethionine:trna ribosyltransferase-isomerase		-2.42181
PA3827		lptG	Lipopolysaccharide export system permease protein LptG				-1.05384
PA3828		lptF	Lipopolysaccharide export system permease protein LptF	1.13825
PA3841		exoS	exoenzyme S		-3.63217
PA3846			hypothetical protein		1.7902
PA3853			probable transferase		2.14919
PA3856			hypothetical protein		2.25056		2.78957
PA3858			probable amino acid-binding protein		4.11282
PA3860			probable AMP-binding enzyme	-1.21722
PA3862		dauB	NAD(P)H-dependent anabolic L-arginine dehydrogenase, DauB				1.91122
PA3887		nhaP	Na+/H+ antiporter NhaP		-1.90281
PA3901		fecA	Fe(III) dicitrate transport protein FecA				3.11574
PA3904			hypothetical protein	1.82766
PA3919			conserved hypothetical protein		3.37142
PA3920			probable metal transporting P-type ATPase		2.32739
PA3928			hypothetical protein			2.94882
PA3929		cioB	cyanide insensitive terminal oxidase			2.00826
PA3930		cioA	cyanide insensitive terminal oxidase			2.01448	2.1816
PA3931			conserved hypothetical protein	3.61442		1.8323
PA3932			probable transcriptional regulator			1.01901
PA3934			conserved hypothetical protein		2.14919
PA3935		tauD	taurine dioxygenase			1.22203	3.08855
PA3936			probable permease of ABC taurine transporter	2.6859		2.40662
PA3937			probable ATP-binding component of ABC taurine transporter	3.47699		2.69734	3.27163
PA3938			probable periplasmic taurine-binding protein precursor	3.27522		2.16555
PA3939			hypothetical protein	3.43679		1.67825
PA3949			hypothetical protein				-1.15709
PA3964			hypothetical protein			-1.23279
PA3965			probable transcriptional regulator			-1.70555
PA3966			hypothetical protein	1.35636
PA3967			hypothetical protein		-1.92014
PA3974		ladS	Lost Adherence Sensor, LadS		2.77308
PA3978			hypothetical protein				1.57148
PA4004			conserved hypothetical protein				1.90589
PA4005			conserved hypothetical protein				2.05691
PA4021			probable transcriptional regulator			-1.27461
PA4022		hdhA	hydrazone dehydrogenase, HdhA	1.49237	1.47607
PA4024		eutB	ethanolamine ammonia-lyase large subunit		3.50185
PA4025			probable ethanolamine ammonia-lyase light chain		3.09471		2.30746
PA4026			probable acetyltransferase				2.78668
PA4029			conserved hypothetical protein				1.75943
PA4031		ppa	inorganic pyrophosphatase	1.26516
PA4045			conserved hypothetical protein	1.30381
PA4047		ribA	GTP cyclohydrolase II	1.3925
PA4064			probable ATP-binding component of ABC transporter		2.15694		2.28929
PA4065			hypothetical protein				3.3783
PA4067		oprG	Outer membrane protein OprG precursor			-1.88156
PA4078			probable nonribosomal peptide synthetase		4.2359		1.94526
PA4079			probable dehydrogenase			1.28882
PA4092		hpaC	4-hydroxyphenylacetate 3-monooxygenase small chain	-1.67773
PA4093			hypothetical protein	-1.37018
PA4101		bfmR	BfmR		3.00799
PA4110		ampC	beta-lactamase precursor				1.36864
PA4112			probable sensor/response regulator hybrid		5.25313
PA4129			hypothetical protein			1.29956
PA4130			probable sulfite or nitrite reductase			1.36413
PA4131			probable iron-sulfur protein			1.34163	2.52049
PA4132			conserved hypothetical protein			1.33047	1.68659
PA4133			cytochrome c oxidase subunit (cbb3-type)			1.95955
PA4134			hypothetical protein			2.30451
PA4135			probable transcriptional regulator	1.23166			1.57148
PA4138		tyrS	tyrosyl-tRNA synthetase				2.61615
PA4139			hypothetical protein			2.9013
PA4141			hypothetical protein			2.81567
PA4142			probable secretion protein	1.67002		1.57441
PA4143			probable toxin transporter		2.99718	1.06088
PA4147		acoR	transcriptional regulator AcoR			-2.83674
PA4148			probable short-chain dehydrogenase			-4.43423	-4.12054
PA4149			conserved hypothetical protein			-3.41937
PA4150			probable dehydrogenase E1 component			-2.78982	-3.73315
PA4151		acoB	acetoin catabolism protein AcoB			-2.00635	-3.3597
PA4152			probable hydrolase			-3.59498	-4.40393
PA4153			2,3-butanediol dehydrogenase			-3.74956
PA4154			conserved hypothetical protein		1.88575
PA4156		fvbA	FvbA				1.98761
PA4158		fepC	ferric enterobactin transport protein FepC				2.70899
PA4159		fepB	ferrienterobactin-binding periplasmic protein precursor FepB			1.49293
PA4160		fepD	ferric enterobactin transport protein FepD			1.31894
PA4175		piv	protease IV	2.18896
PA4176		ppiC2	peptidyl-prolyl cis-trans isomerase C2	2.06086
PA4188			conserved hypothetical protein		2.76936
PA4190		pqsL	probable FAD-dependent monooxygenase		1.65287
PA4193			probable permease of ABC transporter			1.42683
PA4195			probable binding protein component of ABC transporter	2.14536		2.07203
PA4198			probable AMP-binding enzyme		3.97108		2.71204
PA4207		mexI	probable Resistance-Nodulation-Cell Division (RND) efflux transporter	1.14044	4.5126
PA4209		phzM	probable phenazine-specific methyltransferase			1.44159
PA4210		phzA1	probable phenazine biosynthesis protein	1.38687		2.48761
PA4211		phzB1	probable phenazine biosynthesis protein		3.73224	2.64723
PA4212		phzC1	phenazine biosynthesis protein PhzC	1.43163		2.61865
PA4213		phzD1	phenazine biosynthesis protein PhzD	1.83296		2.37409	3.22399
PA4214		phzE1	phenazine biosynthesis protein PhzE	2.02269		2.34351
PA4215		phzF1	probable phenazine biosynthesis protein	2.3472		1.9843
PA4216		phzG1	probable pyridoxamine 5'-phosphate oxidase	2.35199	3.96783	1.96265
PA4217		phzS	flavin-containing monooxygenase		1.2287	2.01738
PA4218		ampP	AmpP	1.62178		1.63859
PA4219		ampO	AmpO	1.90354		1.34667
PA4220			hypothetical protein	1.30717		1.54652
PA4221		fptA	Fe(III)-pyochelin outer membrane receptor precursor	1.13766		1.2793
PA4222			probable ATP-binding component of ABC transporter	1.46076		1.62558
PA4223			probable ATP-binding component of ABC transporter	1.49617		1.49512
PA4224		pchG	pyochelin biosynthetic protein PchG	1.5053		1.62623
PA4225		pchF	pyochelin synthetase	1.39201		1.80382
PA4226		pchE	dihydroaeruginoic acid synthetase	1.32631		1.66829
PA4228		pchD	pyochelin biosynthesis protein PchD	1.44946		1.34495
PA4229		pchC	pyochelin biosynthetic protein PchC	1.43215		1.34089
PA4230		pchB	salicylate biosynthesis protein PchB	1.49637		1.99197
PA4231		pchA	salicylate biosynthesis isochorismate synthase	1.47522		1.65387
PA4235		ftnA	bacterial ferritin				1.57148
PA4241		rpsM	30S ribosomal protein S13	1.08628
PA4242		rpmJ	50S ribosomal protein L36	1.26965
PA4243		secY	secretion protein SecY	1.20941
PA4244		rplO	50S ribosomal protein L15	1.33938
PA4245		rpmD	50S ribosomal protein L30	1.58033
PA4246		rpsE	30S ribosomal protein S5	1.13251
PA4247		rplR	50S ribosomal protein L18	1.27406
PA4248		rplF	50S ribosomal protein L6	1.55293
PA4249		rpsH	30S ribosomal protein S8	2.0809
PA4250		rpsN	30S ribosomal protein S14	1.18278
PA4251		rplE	50S ribosomal protein L5	1.25941
PA4259		rpsS	30S ribosomal protein S19				1.9111
PA4262		rplD	50S ribosomal protein L4	1.35453
PA4263		rplC	50S ribosomal protein L3	1.60342
PA4264		rpsJ	30S ribosomal protein S10	2.43746
PA4267		rpsG	30S ribosomal protein S7	1.5058
PA4268		rpsL	30S ribosomal protein S12	1.85957			-1.07869
PA4274		rplK	50S ribosomal protein L11	1.32726
PA4275		nusG	transcription antitermination protein NusG	2.04979
PA4276		secE	secretion protein SecE	2.52529		1.03875
PA4276.1			tRNA-Trp	3.43996
PA4277.1			tRNA-Thr	1.71228
PA4277.2			tRNA-Gly	2.31368
PA4277.3			tRNA-Tyr	2.98736
PA4280.1			5S ribosomal RNA	2.1317		2.57811
PA4280.3			tRNA-Ala	3.32716		1.37363
PA4280.4			tRNA-Ile	3.2542		1.18839
PA4286			hypothetical protein				-1.93948
PA4289			probable transporter			1.2468
PA4290			probable chemotaxis transducer		4.84262	2.95897
PA4291			hypothetical protein	1.78326		1.20018
PA4296		pprB	two-component response regulator, PprB		2.14919
PA4325			hypothetical protein	1.678
PA4340			hypothetical protein				1.74318
PA4348			conserved hypothetical protein			-1.7969
PA4351		olsA	OlsA			-1.2629
PA4352			conserved hypothetical protein			-1.0416
PA4358			probable ferrous iron transport protein				3.57459
PA4406.1			0			1.04693
PA4408		ftsA	cell division protein FtsA			1.00594
PA4409		ftsQ	cell division protein FtsQ			1.1383
PA4425			sedoheptulose 7-phosphate isomerase GmhA		-2.83205
PA4429			probable cytochrome c1 precursor			-1.11568
PA4430			probable cytochrome b				1.58784
PA4432		rpsI	30S ribosomal protein S9	2.56692		1.43668
PA4433		rplM	50S ribosomal protein L13	2.97039
PA4438			conserved hypothetical protein	1.90136	-1.41879	1.56386
PA4442		cysN	ATP sulfurylase GTP-binding subunit/APS kinase	2.5378
PA4443		cysD	ATP sulfurylase small subunit	3.41597
PA4451			conserved hypothetical protein	2.34826
PA4454			conserved hypothetical protein		2.50765
PA4457			arabinose-5-phosphate isomerase KdsD	1.16941
PA4458			conserved hypothetical protein				2.15603
PA4464		ptsN	nitrogen regulatory IIA protein				1.92041
PA4467			hypothetical protein			1.67371
PA4468		sodM	superoxide dismutase			1.68887
PA4469			hypothetical protein			1.44497
PA4470		fumC1	fumarate hydratase			1.51106
PA4471			hypothetical protein			1.31274	1.75943
PA4473			hypothetical protein				2.79458
PA4475			conserved hypothetical protein		1.1097
PA4480		mreC	rod shape-determining protein MreC		-1.21901
PA4481		mreB	rod shape-determining protein MreB	1.50984
PA4494		roxS	RoxS				2.41948
PA4501		opdD	Glycine-glutamate dipeptide porin OpdP		1.17975
PA4504			probable permease of ABC transporter	-1.66301
PA4505			probable ATP-binding component of ABC transporter	-2.0432
PA4506			probable ATP-binding component of ABC dipeptide transporter	-1.93153
PA4508			probable transcriptional regulator				1.92041
PA4512		lpxO1	lipopolysaccharide biosynthetic protein LpxO1			1.16397
PA4520			probable chemotaxis transducer		4.13067
PA4524.1			tRNA-Thr	1.19494
PA4525		pilA	type 4 fimbrial precursor PilA	1.50017
PA4541.1			tRNA-Lys	3.17686
PA4541.2			tRNA-Pro	3.46927
PA4541.3			tRNA-Asn	3.37652
PA4545		comL	competence protein ComL	1.99198
PA4561		ribF	riboflavin kinase/FAD synthase	1.25992
PA4563		rpsT	30S ribosomal protein S20	3.64507
PA4567		rpmA	50S ribosomal protein L27	1.19279			2.95705
PA4568		rplU	50S ribosomal protein L21	2.12908
PA4570			hypothetical protein			1.43038
PA4577			hypothetical protein			-1.79327
PA4581.1			tRNA-Arg			-3.74173
PA4582			conserved hypothetical protein			-1.71342	-4.11658
PA4583			conserved hypothetical protein		-2.80122	-1.56351
PA4584			conserved hypothetical protein			-1.23437
PA4585		rtcA	RNA 3'-terminal phosphate cyclase			-2.05544
PA4587		ccpR	cytochrome c551 peroxidase precursor			-1.25696
PA4588		gdhA	glutamate dehydrogenase		1.5017	1.95677	2.3901
PA4601		morA	motility regulator		1.09568
PA4602		glyA3	serine hydroxymethyltransferase	1.28758
PA4614		mscL	conductance mechanosensitive channel				2.41948
PA4624		cdrB	cyclic diguanylate-regulated TPS partner B, CdrB			1.50283
PA4625		cdrA	cyclic diguanylate-regulated TPS partner A, CdrA		1.47045	1.62145
PA4637			hypothetical protein	1.40837
PA4640		mqoB	malate:quinone oxidoreductase			2.14995	1.04377
PA4642			hypothetical protein				2.52343
PA4645			probable purine/pyrimidine phosphoribosyl transferase				2.43337
PA4651		cupE4	Pilin assembly chaperone CupE4		2.64443
PA4659			probable transcriptional regulator				2.06171
PA4666		hemA	glutamyl-tRNA reductase	1.28574
PA4669		ipk	isopentenyl monophosphate kinase	2.56631
PA4669.1			tRNA-Gln	3.70948
PA4670		prs	ribose-phosphate pyrophosphokinase	2.08456
PA4671			probable ribosomal protein L25	1.69069
PA4674			conserved hypothetical protein			1.20903
PA4683			hypothetical protein	1.49129
PA4690.1			5S ribosomal RNA	2.13646		2.57442
PA4690.3			tRNA-Ala	3.32716		1.37363
PA4690.4			tRNA-Ile	3.2542		1.18839
PA4704.1		prrF1	regulatory RNA PrrF1	2.47175		4.22805
PA4704.2		prrF2	regulatory RNA PrrF2	2.49251		3.51658
PA4723		dksA	suppressor protein DksA	1.48629
PA4726.11		crcZ	CrcZ			1.09423
PA4733		acsB	acetyl-coenzyme A synthetase		1.68935
PA4738			conserved hypothetical protein			1.56413
PA4739			conserved hypothetical protein			1.27265
PA4741		rpsO	30S ribosomal protein S15	1.67665
PA4742		truB	tRNA pseudouridine 55 synthase	1.72941
PA4746			conserved hypothetical protein	2.86554
PA4746.1			tRNA-Met	3.26745		1.11111
PA4748		tpiA	triosephosphate isomerase	2.00932
PA4753			conserved hypothetical protein	2.02535
PA4755		greA	transcription elongation factor GreA				2.30746
PA4764		fur	ferric uptake regulation protein	1.3211			-1.06242
PA4765		omlA	Outer membrane lipoprotein OmlA precursor	2.14099
PA4767			conserved hypothetical protein				2.05691
PA4768		smpB	SmpB protein				1.75351
PA4776		pmrA	PmrA: two-component regulator system response regulator PmrA		2.88293
PA4778		cueR	CueR	1.30921			2.42967
PA4782			hypothetical protein			1.01917
PA4783			conserved hypothetical protein			1.14128
PA4788			hypothetical protein		2.76036
PA4792			conserved hypothetical protein				1.22345
PA4796			hypothetical protein		2.47687
PA4811		fdnH	nitrate-inducible formate dehydrogenase, beta subunit			-1.63212
PA4825		mgtA	Mg(2+) transport ATPase, P-type 2				-4.35319
PA4827			arylamine N-acetyltransferase				2.62687
PA4837			probable outer membrane protein precursor				3.97319
PA4843		gcbA	GcbA			-1.02555
PA4846		aroQ1	3-dehydroquinate dehydratase	1.83111
PA4847		accB	biotin carboxyl carrier protein (BCCP)	1.66616
PA4852			conserved hypothetical protein	1.11365
PA4856		retS	RetS (Regulator of Exopolysaccharide and Type III Secretion)		1.21982
PA4879			conserved hypothetical protein		3.37043
PA4880			probable bacterioferritin			1.37738
PA4890		desT	DesT				2.30043
PA4893		ureG	urease accessory protein UreG		2.6387
PA4895			probable transmembrane sensor		-3.2327	1.08321
PA4911			probable permease of ABC branched-chain amino acid transporter	-1.25015
PA4916			hypothetical protein			1.40013
PA4917			hypothetical protein			2.56589
PA4933			hypothetical protein	1.28375
PA4934		rpsR	30S ribosomal protein S18	2.01039			-1.22289
PA4935		rpsF	30S ribosomal protein S6	2.28078
PA4937		rnr	exoribonuclease RNase R				1.03116
PA4937.1			tRNA-Leu	3.23192		1.72953
PA4937.2			tRNA-Leu	3.12918		1.12991
PA4940			conserved hypothetical protein	1.22602
PA4943			probable GTP-binding protein		-3.11018
PA4944		hfq	Hfq			1.14338
PA4948			conserved hypothetical protein				2.05691
PA4955			hypothetical protein		2.63051
PA4963			hypothetical protein	1.5153
PA4988		waaA	3-deoxy-D-manno-octulosonic-acid (KDO) transferase				1.74318
PA4993			hypothetical protein		2.05962
PA4997		msbA	transport protein MsbA	1.18054
PA5009		waaP	lipopolysaccharide kinase WaaP				1.74318
PA5015		aceE	pyruvate dehydrogenase			-3.18264	-1.82255
PA5016		aceF	dihydrolipoamide acetyltransferase			-3.95285	-1.19592
PA5017		dipA	DipA		2.02577
PA5024			conserved hypothetical protein	1.17815
PA5025		metY	homocysteine synthase			1.18933
PA5026			hypothetical protein			1.33202
PA5028			conserved hypothetical protein		2.76936
PA5044		pilM	type 4 fimbrial biogenesis protein PilM			1.15609	2.2923
PA5047			hypothetical protein		-2.49467
PA5049		rpmE	50S ribosomal protein L31	2.85988
PA5055			hypothetical protein				2.31043
PA5056		phaC1	poly(3-hydroxyalkanoic acid) synthase 1		2.3464
PA5058		phaC2	poly(3-hydroxyalkanoic acid) synthase 2		2.14919
PA5068		tatA	translocation protein TatA		-2.17839
PA5103		puuR	PuuR			1.62095
PA5104			conserved hypothetical protein				1.91122
PA5107		blc	outer membrane lipoprotein Blc				2.71733
PA5112		estA	esterase EstA				-1.02774
PA5113			hypothetical protein		-1.00316
PA5118		thiI	thiazole biosynthesis protein ThiI				1.48344
PA5130			conserved hypothetical protein	1.64835			1.91122
PA5135			conserved hypothetical protein		-2.97552
PA5147		mutM	A / G specific adenine glycosylase		-2.67931
PA5161		rmlB	dTDP-D-glucose 4,6-dehydratase	1.60067		1.10269
PA5162		rmlD	dTDP-4-dehydrorhamnose reductase	1.11493
PA5170		arcD	arginine/ornithine antiporter	-1.28824		-1.21428
PA5179			probable transcriptional regulator		2.32739
PA5184			hypothetical protein		1.27988
PA5192		pckA	phosphoenolpyruvate carboxykinase	1.61797
PA5194			hypothetical protein				1.90589
PA5204		argA	N-acetylglutamate synthase			1.54285
PA5208			conserved hypothetical protein		2.88432		1.57826
PA5217			probable binding protein component of ABC iron transporter	-1.20522
PA5228			conserved hypothetical protein		2.14919
PA5231			probable ATP-binding/permease fusion ABC transporter			-1.03173
PA5239		rho	transcription termination factor Rho	2.49753
PA5272		cyaA	adenylate cyclase		2.75508
PA5274		rnk	nucleoside diphosphate kinase regulator				1.57148
PA5286			conserved hypothetical protein			1.38832
PA5289			hypothetical protein	1.22113
PA5299			hypothetical protein		3.5299
PA5300		cycB	cytochrome c5	1.53207
PA5302		dadX	catabolic alanine racemase			-1.86531
PA5303			conserved hypothetical protein			-2.29547
PA5304		dadA	D-amino acid dehydrogenase, small subunit			-1.73055	-3.461
PA5307			hypothetical protein		3.35359
PA5313		gabT2	Transaminase		1.42275
PA5316		rpmB	50S ribosomal protein L28	1.84381
PA5316.1			0	3.26414
PA5320		coaC	Phosphopantothenoylcysteine synthase/(R)-4'-phospho-N-pantothenoylcysteine decarboxylase		-1.21209
PA5337		rpoZ	RNA polymerase omega subunit	1.76279
PA5338		spoT	guanosine-3',5'-bis(diphosphate) 3'-pyrophosphohydrolase	1.19483
PA5347			hypothetical protein		2.6387	1.65701
PA5352			conserved hypothetical protein	-1.39525
PA5356		glcC	transcriptional regulator GlcC			1.37193
PA5357			hypothetical protein				2.1695
PA5368		pstC	membrane protein component of ABC phosphate transporter				2.06044
PA5369.1			5S ribosomal RNA	2.12538		2.57375
PA5369.3			tRNA-Ala	3.32716		1.37363
PA5369.4			tRNA-Ile	3.2542		1.18839
PA5378		cbcX	CbcX		1.11635
PA5383			conserved hypothetical protein	1.87816
PA5427		adhA	alcohol dehydrogenase			-1.67959
PA5428			probable transcriptional regulator		-1.25154	-1.54801
PA5429		aspA	aspartate ammonia-lyase		-1.33984	-2.1062
PA5430			hypothetical protein				2.19682
PA5438			probable transcriptional regulator	1.24651
PA5445			probable coenzyme A transferase			2.35368
PA5446			hypothetical protein	2.34022			2.05691
PA5460			hypothetical protein	1.71383		1.18367
PA5474			probable metalloprotease		3.09889
PA5475			hypothetical protein			-1.32517	2.7006
PA5479		gltP	proton-glutamate symporter		-2.9801
PA5480			hypothetical protein			1.35577
PA5481			hypothetical protein			2.11325
PA5482			hypothetical protein			1.99616
PA5487			hypothetical protein				2.88822
PA5491			probable cytochrome	1.26641
PA5496		nrdJb	class II (cobalamin-dependent) ribonucleotide-diphosphate reductase subunit, NrdJb	1.53082		1.3997
PA5497		nrdJa	class II (cobalamin-dependent) ribonucleotide-diphosphate reductase subunit, NrdJa	1.52951	1.32544
PA5499		zur	zinc uptake regulator, Zur				1.92041
PA5500		znuC	zinc transport protein ZnuC		2.63461
PA5507			hypothetical protein		2.6206
PA5520			hypothetical protein		2.63461
PA5526			hypothetical protein			1.18493
PA5530			C5-dicarboxylate transporter		-3.44484		2.70899
PA5534			hypothetical protein		2.16026
PA5535			conserved hypothetical protein		2.06657
PA5540			hypothetical protein		2.76411
PA5541		pyrQ	dihydroorotase	-1.96398
PA5542			Pseudomonas imipenem beta-lactamase PIB-1	-1.95992
PA5560		atpB	ATP synthase A chain	1.28464
PA5561		atpI	ATP synthase protein I	2.27518
PA5568			conserved hypothetical protein	1.14023
PA5569		rnpA	ribonuclease P protein component	2.29647
PA5570		rpmH	50S ribosomal protein L34	2.59154
